# Supplementary material for: Distinct Gut Microbial Signature and Host Genetic Variants in Association with Liver Fibrosis Severity in Patients with MASLD
Source: Nutrients. 2024 Jun 7;16(12):1800. doi: 10.3390/nu16121800 (PMC11206871; doi:10.3390/nu16121800)
Supplement: Supplementary file 1 [file nutrients-16-01800-s001.zip]

Archive with 1 entries (1 files):
- nutrients-2948865-supplementary.pdf
